# Supplementary material for: The effect of varying irrigation flow rate during irrigated radiofrequency ablation on optimising lesion shape
Source: Europace. 2023 Oct 27;26(1):euad321. doi: 10.1093/europace/euad321 (PMC10754152; doi:10.1093/europace/euad321)
Supplement: euad321_Supplementary_Data [file euad321_supplementary_data.zip]

Archive with 2 entries (2 files):
- Supplementary Data.docx
- Supplementary Methods.pdf
